# Supplementary material for: An integrated analysis of genes and pathways exhibiting metabolic differences between estrogen receptor positive breast cancer cells
Source: BMC Cancer. 2007 Sep 20;7:181. doi: 10.1186/1471-2407-7-181 (PMC2148057; doi:10.1186/1471-2407-7-181)
Supplement: Additional file 1 — The data represents the distribution of individual genes and genes common to both breast cancer cell lines, MCF-7 and ZR75-1 in the major pathways. [file 1471-2407-7-181-S1.xls]

## Sheet: 366-367GenesMCF-7+ZR75-1
Table 1a
Pathways for 366 Genes in MCF-7	Gene Name	Gene Symbol	FC
RIBOSOME	ribosomal protein S17	RPS17	-12.2491
	ribosomal protein L35	RPL35	-5.38511
	ribosomal protein L7	RPL7	-22.9178
	ribosomal protein L24	RPL24	-6.87533
	ribosomal protein L36a	RPL36A	-47.4161
	ribosomal protein L31	RPL31	-11.854
	ribosomal protein L18a	RPL18A	3.25803
	ribosomal protein L38	RPL38	-2.07445
	"ribosomal protein, large P2"	RPLP2	-5.7953
	ribosomal protein S16	RPS16	-23.708
	ribosomal protein S20	RPS20	-6.32214
JAK-STAT SIGNALING PATHWAY	cyclin D1 (PRAD1: parathyroid adenomatosis 1)	CCND1	26.9951
	"signal transducer and activator of transcription 1, 91kDa "	STAT1	10.9667
	signal transducer and activator of transcription 3	STAT3	-8.89051
FOCAL ADHESION	"filamin A, alpha (actin binding protein 280)"	FLNA	5.48337
	"myosin, light polypeptide 6, alkali, smooth muscle and non-muscle"	MYL6	7.89519
	"protein phosphatase 1, catalytic subunit, alpha isoform"	PPP1CA	13.0757
	"collagen, type I, alpha 2 "	COL1A2	48.085
	cyclin D1 (PRAD1: parathyroid adenomatosis 1)	CCND1	26.9951
	v-jun sarcoma virus 17 oncogene homolog (avian)	JUN	-15.4102
	"catenin (cadherin-associated protein), beta 1, 88kDa "	CTNNB1	7.59236
	"actin, beta"	ACTB	-6.65649
	"actin, gamma 1"	ACTG1	-6.88662
INSULIN SIGNALING PATHWAY	fatty acid synthase	FASN	5.27248
	"protein phosphatase 1, catalytic subunit, alpha isoform"	PPP1CA	13.0757
	mitogen-activated protein kinase kinase 2	MAP2K2	11.2479
	"fructose-1,6-bisphosphatase 1 "	FBP1	14.3411
	"phosphofructokinase, platelet"	PFKP	7.17057
	flotillin 2	FLOT2	8.43596
ECM-RECEPTOR INTERACTION	"collagen, type I, alpha 2"	COL1A2	48.085
	"CD47 antigen (Rh-related antigen, integrin-associated signal transducer) "	CD47	10.9667
CALCIUM SIGNALING PATHWAY	"glutamate receptor, ionotropic, N-methyl D-aspartate 2C"	GRIN2C	21.3309
	"solute carrier family 25 (adenine nucleotide translocator), member 5 "	SLC25A5	26.1515
STARCH AND SUCROSE METABOLISM	RuvB-like 2 (E. coli)	RUVBL2	5.90517
HEMATOPOIETIC CELL LINEAGE	"CD59 antigen p18-20"	CD59	-17.781
COMPLEMENT AND COAGULATION CASCADES	"serine (or cysteine) proteinase inhibitor, clade A, member 1 "	SERPINA1	-15.4102
	"CD59 antigen p18-20	CD59	-17.781
REGULATION OF ACTIN CYTOSKELETON	"actin, beta "	ACTB	-6.65649
	"actin, gamma 1"	ACTG1	-6.88662
	"actin related protein 2/3 complex, subunit 1B, 41kDa"	ARPC1B	16.0283
	Wiskott-Aldrich syndrome-like	WASL	5.06158
	cofilin 1 (non-muscle)	CFL1	-6.63825
	"myosin, heavy polypeptide 9, non-muscle "	MYH9	-13.0394
	"protein phosphatase 1, catalytic subunit, alpha isoform "	PPP1CA	13.0757
	mitogen-activated protein kinase kinase 2	MAP2K2	11.2479
	"guanine nucleotide binding protein (G protein), gamma 12 "	GNG12	-5.33431
TIGHT JUNCTION	claudin 4	CLDN4	-92.4613
	"actin, beta"	ACTB	-6.65649
	"actin, gamma 1 "	ACTG1	-6.88662
	"myosin, light polypeptide 6, alkali, smooth muscle and non-muscle "	MYL6	7.89519
	"myosin, heavy polypeptide 9, non-muscle "	MYH9	-13.0394
	"catenin (cadherin-associated protein), beta 1, 88kDa "	CTNNB1	7.59236
	"RAB13, member RAS oncogene family "	RAB13	27.8387
OXIDATIVE PHOSPHORYLATION	"NADH dehydrogenase (ubiquinone) Fe-S protein 3, 30kDa"	NDUFS3	24.4643
	"NADH dehydrogenase (ubiquinone) Fe-S protein 2, 49kDa"	NDUFS2	9.27956
	"NADH dehydrogenase (ubiquinone) 1 alpha subcomplex, 1, 7.5kDa "	NDUFA1	9.70135
	"NADH dehydrogenase (ubiquinone) 1 alpha subcomplex, 3, 9kDa "	NDUFA3	21.0899
	"NADH dehydrogenase (ubiquinone) 1 alpha subcomplex, 4, 9kDa "	NDUFA4	5.06158
	cytochrome c oxidase subunit 8A (ubiquitous)	COX8A	5.20218
	cytochrome c oxidase subunit VIIb	COX7B	19.4027
	cytochrome c oxidase subunit VIIa polypeptide 2 like	COX7A2L	9.56076
	cytochrome c oxidase subunit VIc	COX6C	38.8054
	"NADH dehydrogenase (ubiquinone) 1 alpha subcomplex, 11, 14.7kDa "	NDUFA11	6.18637
	low molecular mass ubiquinone-binding protein	UQCRQ	5.48337
	ubiquinol-cytochrome c reductase complex 7.2kDa protein	UCRC	8.60468
	cytochrome c oxidase subunit Vib polypeptide 1 (ubiquitous)	COX6B1	37.54
	"ATP synthase, H+ transporting, mitochondrial F0 complex, subunit g"	ATP5L	8.47264
	"ATP synthase, H+ transporting, mitochondrial F1 complex, alpha subunit"	ATP5A1	10.3039
	"ATP synthase, H+ transporting, mitochondrial F1 complex, delta subunit "	ATP5D	17.2937
	"ATP synthase, H+ transporting, mitochondrial F0 complex, subunit F6 "	ATP5J	6.18637
GLYCOLYSIS/GLUCONEOGENESIS	pyruvate dehydrogenase (lipoamide) alpha 1	PDHA1	12.6539
	"enolase 1, (alpha) "	ENO1	12.6539
	phosphoglycerate mutase 1 (brain)	PGAM1	5.06158
	glyceraldehyde-3-phosphate dehydrogenase	GAPD	11.3749
	"phosphofructokinase, platelet "	PFKP	7.17057
	"fructose-1,6-bisphosphatase 1 "	FBP1	14.3411
	phosphoglycerate kinase 1	PGK1	12.3727
CARBON FIXATION	"fructose-1,6-bisphosphatase 1 "	FBP1	14.3411
	phosphoglycerate kinase 1	PGK1	12.3727
PROTEASOME	"proteasome (prosome, macropain) 26S subunit, non-ATPase, 2 "	PSMD2	7.59236
	proteasome regulatory particle subunit p44S10	PSMD6	12.9351
	"proteasome (prosome, macropain) 26S subunit, ATPase, 1 "	PSMC1	6.74877
	"proteasome (prosome, macropain) 26S subunit, ATPase, 6 "	PSMC6	6.74877
	"proteasome (prosome, macropain) 26S subunit, ATPase, 5 "	PSMC5	6.11607
	"proteasome (prosome, macropain) subunit, alpha type, 4"	PSMA4	31.2131
	"proteasome (prosome, macropain) subunit, alpha type, 4"	PSMA4	8.43596
	"proteasome (prosome, macropain) subunit, alpha type, 7 "	PSMA7	6.24261
	"proteasome (prosome, macropain) subunit, alpha type, 5 "	PSMA5	5.34277
MAPK SIGNALING PATHWAY	dual specificity phosphatase 14	DUSP14	-5.03796
	mitogen-activated protein kinase kinase 2	MAP2K2	11.2479
	"guanine nucleotide binding protein (G protein), gamma 12 "	GNG12	-5.33431
	fusion (involved in t(12;16) in malignant liposarcoma)	"DDIT3,FUS "	-18.9664
	"protein phosphatase 5, catalytic subunit "	PPP5C	7.59236
	heat shock 27kDa protein 1	HSPB1	12.1719
	"growth arrest and DNA-damage-inducible, beta "	GADD45B	-14.2248
	"heat shock 70kDa protein 5 (glucose-regulated protein, 78kDa) "	HSPA5	-7.90268
	jun D proto-oncogene	JUND	-48.6015
	v-jun sarcoma virus 17 oncogene homolog (avian)	JUN	-15.4102
	"filamin A, alpha (actin binding protein 280) "	FLNA	5.48337
FATTY ACID BIOSYNTHESIS	fatty acid synthase	FASN	5.27248
ADHERENS JUNCTION	Wiskott-Aldrich syndrome-like	WASL	5.06158
	"actin, beta "	ACTB	-6.65649
	"actin, gamma 1 "	ACTG1	-6.88662
	"catenin (cadherin-associated protein), beta 1, 88kDa "	CTNNB1	7.59236
CYTOKINE-CYTOKINE RECEPTOR INTERACTION	"tumor necrosis factor receptor superfamily, member 10b "	TNFRSF10B	-23.708
	chemokine (C-X-C motif) ligand 3	CXCL3	-18.2891
APOPTOSIS	"v-rel reticuloendotheliosis viral oncogene homolog A, p65 (avian) "	RELA	-8.29781
	"nuclear factor of kappa light polypeptide gene enhancer"	NFKBIA	-36.3523
	"tumor necrosis factor receptor superfamily, member 10b "	TNFRSF10B	-23.708
TOLL-LIKE RECEPTOR SIGNALING PATHWAY	"nuclear factor of kappa light polypeptide gene enhancer"	NFKBIA	-36.3523
	"v-rel reticuloendotheliosis viral oncogene homolog A, p65 (avian) "	RELA	-8.29781
	v-jun sarcoma virus 17 oncogene homolog (avian)	JUN	-15.4102
	"signal transducer and activator of transcription 1, 91kDa "	STAT1	10.9667
PHOSPHATIDYLINOSITOL SIGNALING SYSTEM	dual-specificity tyrosine-(Y)-phosphorylation regulated kinase 1A	DYRK1A	-5.13674
	cyclin G associated kinase	GAK	-8.29781
	CDP-diacylglycerol--inositol 3-phosphatidyltransferase	CDIPT	5.90517
INOSITOL PHOSPHATE METABOLISM	aldehyde reductase (aldose reductase) like 6	ALDRL6	9.27956
	dual-specificity tyrosine-(Y)-phosphorylation regulated kinase 1A	DYRK1A	-5.13674
	cyclin G associated kinase	GAK	-8.29781
WNT SIGNALING PATHWAY	cyclin D1 (PRAD1: parathyroid adenomatosis 1)	CCND1	26.9951
	v-jun sarcoma virus 17 oncogene homolog (avian)	JUN	-15.4102
	"catenin (cadherin-associated protein), beta 1, 88kDa "	CTNNB1	7.59236
PENTOSE PHOSPHATE PATHWAY	"phosphofructokinase, platelet "	PFKP	7.17057
	"fructose-1,6-bisphosphatase 1 "	FBP1	14.3411
GAP JUNCTION	"tubulin, beta 2"	TUBB2	-11.854
	mitogen-activated protein kinase kinase 2	MAP2K2	11.2479
ATP SYNTHESIS	"ATP synthase, H+ transporting, mitochondrial F1 complex, alpha subunit"	ATP5A1	10.3039
	"ATP synthase, H+ transporting, mitochondrial F1 complex, delta subunit "	ATP5D	17.2937
	"ATP synthase, H+ transporting, mitochondrial F0 complex, subunit F6 "	ATP5J	6.18637
	"ATP synthase, H+ transporting, mitochondrial F0 complex, subunit g "	ATP5L	8.47264
N-GLYCAN BIOSYNTHESIS	"mannosyl (alpha-1,3-)-glycoprotein beta-1,2-N-acetylglucosaminyltransferase "	MGAT1	5.34277
	"mannosyl (alpha-1,3-)-glycoprotein beta-1,4-N-acetylglucosaminyltransferase"	MGAT4B	-10.6686
	"glucosidase, alpha; neutral AB "	GANAB	12.6539
	ribophorin I	RPN1	-11.854
CIRCADIAN RHYTHM	cryptochrome 1 (photolyase-like)	CRY1	-13.0394
CELL CYCLE	CHK1 checkpoint homolog (S. pombe)	CHEK1	-5.27504
	"growth arrest and DNA-damage-inducible, beta "	GADD45B	-14.2248
	cyclin D1 (PRAD1: parathyroid adenomatosis 1)	CCND1	26.9951
PURINE METABOLISM	"non-metastatic cells 2, protein (NM23B) expressed in "	NME2	18.7278
	"non-metastatic cells 3, protein expressed in "	NME3	16.0283
PYRIMIDINE METABOLISM	"non-metastatic cells 2, protein (NM23B) expressed in "	NME2	18.7278
	"non-metastatic cells 3, protein expressed in "	NME3	16.0283
CYSTEINE METABOLISM	cysteinyl-tRNA synthetase	CARS	-14.2248
AMINOACYL-TRNA BIOSYNTHESIS	cysteinyl-tRNA synthetase	CARS	-14.2248
AMINOSUGARS METABOLISM	hexosaminidase B (beta polypeptide)	HEXB	6.74877
GLYCOSAMINOGLYCAN DEGRADATION	arylsulfatase B	ARSB	5.34277
	hexosaminidase B (beta polypeptide)	HEXB	6.74877
GLOBOSIDE METABOLISM	hexosaminidase B (beta polypeptide)	HEXB	6.74877
ALZHEIMER'S DISEASE	glyceraldehyde-3-phosphate dehydrogenase	GAPD	11.3749
HUNTINGTON'S DISEASE	glyceraldehyde-3-phosphate dehydrogenase	GAPD	11.3749
DENTATORUBROPALLIDOLUYSIAN ATROPHY	glyceraldehyde-3-phosphate dehydrogenase	GAPD	11.3749
BENZOATE DEGRADATION VIA COA LIGATION	dual-specificity tyrosine-(Y)-phosphorylation regulated kinase 1A	DYRK1A	-5.13674
	cyclin G associated kinase	GAK	-8.29781
NICOTINATE AND NICOTINAMIDE METABOLISM	dual-specificity tyrosine-(Y)-phosphorylation regulated kinase 1A	DYRK1A	-5.13674
	cyclin G associated kinase	GAK	-8.29781
Table1b
Pathways for 367 Genes in ZR75-1	Gene Name	Gene Symbol	FC
UREA CYCLE AND METABOLISM OF AMINO GROUPS	pyrroline-5-carboxylate reductase 1	PYCR1	5.21231
ARGININE AND PROLINE METABOLISM	pyrroline-5-carboxylate reductase 1	PYCR1	5.21231
UBIQUITIN MEDIATED PROTEOLYSIS	ubiquitin-conjugating enzyme E2C	UBE2C	60.9841
	"transcription elongation factor B (SIII), polypeptide 2 (18kDa, elongin B)"	TCEB2	13.8126
	APC11 anaphase promoting complex subunit 11 homolog (yeast)	ANAPC11	68.8025
OXIDATIVE PHOSPHORYLATION	"NADH dehydrogenase (ubiquinone) Fe-S protein 8, 23kDa "	NDUFS8	19.2856
	"NADH dehydrogenase (ubiquinone) Fe-S protein 3, 30kDa"	NDUFS3	14.0732
	"NADH dehydrogenase (ubiquinone) 1 alpha subcomplex, 3, 9kDa "	NDUFA3	56.293
	"NADH dehydrogenase (ubiquinone) 1 alpha subcomplex, 4, 9kDa "	NDUFA4	9.17367
	"NADH dehydrogenase (ubiquinone) 1, alpha/beta subcomplex, 1, 8kDa "	NDUFAB1	5.21231
	"NADH dehydrogenase (ubiquinone) 1 beta subcomplex, 1, 7kDa "	NDUFB1	10.0771
	"NADH dehydrogenase (ubiquinone) 1 beta subcomplex, 4, 15kDa "	NDUFB4	12.5096
	"NADH dehydrogenase (ubiquinone) 1 beta subcomplex, 5, 16kDa "	NDUFB5	12.5096
	"NADH dehydrogenase (ubiquinone) 1 beta subcomplex, 6, 17kDa "	NDUFB6	7.03662
	cytochrome c oxidase subunit 8A (ubiquitous)	COX8A	12.2489
	cytochrome c oxidase subunit VIc	COX6C	10.9459
	"NADH dehydrogenase (ubiquinone) 1 alpha subcomplex, 11, 14.7kDa "	NDUFA11	9.38216
	ubiquinol-cytochrome c reductase (6.4kD) subunit	UQCR	8.20939
	low molecular mass ubiquinone-binding protein	UQCRQ	13.8126
	ubiquinol-cytochrome c reductase complex 7.2kDa protein	UCRC	7.19299
	cytochrome c oxidase subunit Vb	COX5B	6.25478
	cytochrome c oxidase subunit VIa polypeptide 1	COX6A1	6.72388
	cytochrome c oxidase subunit Vib polypeptide 1 (ubiquitous)	COX6B1	21.1099
	"T-cell, immune regulator 1, ATPase, H+ transporting, lysosomal V0 proteinA"	TCIRG1	9.38216
	"ATP synthase, H+ transporting, mitochondrial F1 complex, delta subunit "	ATP5D	6.25478
	"ATPase, H+ transporting, lysosomal 21kDa, V0 subunit c'' "	ATP6V0B	10.4246
RIBOSOME	ribosomal protein L13	RPL13	7.29724
	ribosomal protein L12	RPL12	7.03662
	ribosomal protein L17	RPL17	9.38216
	ribosomal protein L26-like 1	RPL26L1	9.38216
	ribosomal protein L30	RPL30	9.38216
	ribosomal protein L39	RPL39	-7.03463
	ribosomal protein L39	RPL39	18.7643
	ribosomal protein L37	RPL37	12.5096
	ribosomal protein L37a	RPL37A	12.5096
	ribosomal protein S15a	RPS15A	5.73354
	ribosomal protein S16	RPS16	7.50573
PYRUVATE METABOLISM	hydroxyacylglutathione hydrolase	HAGH	7.29724
TGF-BETA SIGNALING PATHWAY	"inhibitor of DNA binding 1, dominant negative helix-loop-helix protein "	ID1	8.60032
INSULIN SIGNALING PATHWAY	fatty acid synthase	FASN	10.5549
	"protein phosphatase 1, catalytic subunit, alpha isoform "	PPP1CA	30.492
	"calmodulin 3 (phosphorylase kinase, delta) "	CALM1	5.47293
	"calmodulin 3 (phosphorylase kinase, delta) "	CALM2	5.47293
	eukaryotic translation initiation factor 4E binding protein 1	EIF4EBP1	15.1157
CELL CYCLE	"origin recognition complex, subunit 5-like (yeast) "	ORC5L	7.81847
	proliferating cell nuclear antigen	PCNA	40.656
	cyclin D1 (PRAD1: parathyroid adenomatosis 1)	CCND1	7.81847
INOSITOL PHOSPHATE METABOLISM	Fas-activated serine/threonine kinase	FASTK	6.25478
PHOSPHATIDYLINOSITOL SIGNALING SYSTEM	Fas-activated serine/threonine kinase	FASTK	6.25478
	"calmodulin 3 (phosphorylase kinase, delta)"	CALM1	5.47293
	"calmodulin 3 (phosphorylase kinase, delta)"	CALM2	5.47293
ATP SYNTHESIS	"ATP synthase, H+ transporting, mitochondrial F1 complex, delta subunit "	ATP5D	6.25478
	"T-cell, immune regulator 1, ATPase, H+ transporting, lysosomal V0 proteinA"	TCIRG1	9.38216
	"ATPase, H+ transporting, lysosomal 21kDa, V0 subunit c'' "	ATP6V0B	10.4246
CHOLERA	"ATPase, H+ transporting, lysosomal 21kDa, V0 subunit c'' "	ATP6V0B	10.4246
BENZOATE DEGRADATION VIA COA LIGATION	"ARD1 homolog, N-acetyltransferase (S. cerevisiae) "	ARD1	18.7643
	Fas-activated serine/threonine kinase	FASTK	6.25478
NICOTINATE AND NICOTINAMIDE METABOLISM	CD38 antigen (p45)	CD38	9.38216
	sirtuin (silent mating type information regulation 2 homolog) 7 (S. cerevisiae)	SIRT7	5.47293
	"5', 3'-nucleotidase, cytosolic "	NT5C	7.96062
	Fas-activated serine/threonine kinase	FASTK	6.25478
CALCIUM SIGNALING PATHWAY	voltage-dependent anion channel 2	VDAC2	10.9459
	CD38 antigen (p45)	CD38	9.38216
	"calmodulin 3 (phosphorylase kinase, delta)"	CALM1	5.47293
	"calmodulin 3 (phosphorylase kinase, delta)"	CALM2	5.47293
HEMATOPOIETIC CELL LINEAGE	CD38 antigen (p45)	CD38	9.38216
REGULATION OF ACTIN CYTOSKELETON	"actin related protein 2/3 complex, subunit 1B, 41kDa "	ARPC1B	10.9459
	cofilin 1 (non-muscle)	CFL1	15.6369
	"protein phosphatase 1, catalytic subunit, alpha isoform "	PPP1CA	30.492
FATTY ACID METABOLISM	"acyl-Coenzyme A dehydrogenase, C-4 to C-12 straight chain "	ACADM	12.5096
	"dodecenoyl-Coenzyme A delta isomerase (3,2 trans-enoyl-Coenzyme A isomerase) "	DCI	9.38216
"VALINE, LEUCINE AND ISOLEUCINE DEGRADATION "	methylcrotonoyl-Coenzyme A carboxylase 2 (beta)	MCCC2	14.0732
	"ARD1 homolog, N-acetyltransferase (S. cerevisiae) "	ARD1	18.7643
	"acyl-Coenzyme A dehydrogenase, C-4 to C-12 straight chain "	ACADM	12.5096
BETA-ALANINE METABOLISM	"acyl-Coenzyme A dehydrogenase, C-4 to C-12 straight chain "	ACADM	12.5096
PROPANOATE METABOLISM	"acyl-Coenzyme A dehydrogenase, C-4 to C-12 straight chain "	ACADM	12.5096
HUNTINGTON'S DISEASE	"calmodulin 3 (phosphorylase kinase, delta)"	CALM1	5.47293
	"calmodulin 3 (phosphorylase kinase, delta)"	CALM2	5.47293
	glyceraldehyde-3-phosphate dehydrogenase	GAPD	18.7643
GLYCOSAMINOGLYCAN DEGRADATION	"N-acetylglucosaminidase, alpha- (Sanfilippo disease IIIB) "	NAGLU	7.81847
GPI-ANCHOR BIOSYNTHESIS	"phosphatidylinositol glycan, class T"	PIGT	9.38216
PENTOSE PHOSPHATE PATHWAY	transketolase (Wernicke-Korsakoff syndrome)	TKT	20.328
	"aldolase A, fructose-bisphosphate "	ALDOA	15.4024
	6-phosphogluconolactonase	PGLS	10.9459
	glucose-6-phosphate dehydrogenase	G6PD	23.4554
CARBON FIXATION	"aldolase A, fructose-bisphosphate "	ALDOA	15.4024
	transketolase (Wernicke-Korsakoff syndrome)	TKT	20.328
	phosphoglycerate kinase 1	PGK1	5.73354
APOPTOSIS	"nuclear factor of kappa light polypeptide gene enhancer in B-cells inhibitor, alpha "	NFKBIA	-29.4175
	"calpain 2, (m/II) large subunit "	CAPN2	7.81847
FOCAL ADHESION	"protein phosphatase 1, catalytic subunit, alpha isoform "	PPP1CA	30.492
	vasodilator-stimulated phosphoprotein	VASP	6.25478
	zyxin	ZYX	-7.67414
	"calpain 2, (m/II) large subunit "	CAPN2	7.81847
	cyclin D1 (PRAD1: parathyroid adenomatosis 1)	CCND1	7.81847
N-GLYCAN BIOSYNTHESIS	"asparagine-linked glycosylation 12 homolog (yeast, alpha-1,6-mannosyltransferase) "	ALG12	7.81847
PYRIMIDINE METABOLISM	"polymerase (RNA) II (DNA directed) polypeptide I, 14.5kDa "	POLR2I	17.2006
	"non-metastatic cells 3, protein expressed in "	NME3	50.0382
	"5', 3'-nucleotidase, cytosolic "	NT5C	7.96062
	dUTP pyrophosphatase	DUT	7.81847
FATTY ACID BIOSYNTHESIS (PATH 1)	fatty acid synthase	FASN	10.5549
TOLL-LIKE RECEPTOR SIGNALING PATHWAY	"nuclear factor of kappa light polypeptide gene enhancer in B-cells inhibitor, alpha "	NFKBIA	-29.4175
	interleukin 8	IL8	-43.4868
GLYCOLYSIS / GLUCONEOGENESIS	phosphoglycerate mutase 1 (brain)	PGAM1	5.00382
	glyceraldehyde-3-phosphate dehydrogenase	GAPD	18.7643
	"aldolase A, fructose-bisphosphate "	ALDOA	15.4024
	phosphoglycerate kinase 1	PGK1	5.73354
PURINE METABOLISM	"polymerase (RNA) II (DNA directed) polypeptide I, 14.5kDa "	POLR2I	17.2006
	"non-metastatic cells 3, protein expressed in "	NME3	50.0382
	"5', 3'-nucleotidase, cytosolic "	NT5C	7.96062
	adenine phosphoribosyltransferase	APRT	14.0732
	guanylate kinase 1	GUK1	11.4671
RNA POLYMERASE	"polymerase (RNA) II (DNA directed) polypeptide I, 14.5kDa "	POLR2I	17.2006
LYSINE DEGRADATION	"ARD1 homolog, N-acetyltransferase (S. cerevisiae)"	ARD1	18.7643
HISTIDINE METABOLISM	"ARD1 homolog, N-acetyltransferase (S. cerevisiae) "	ARD1	18.7643
TYROSINE METABOLISM	phenylethanolamine N-methyltransferase	PNMT	7.81847
	"ARD1 homolog, N-acetyltransferase (S. cerevisiae) "	ARD1	18.7643
ETHYLBENZENE DEGRADATION	"ARD1 homolog, N-acetyltransferase (S. cerevisiae)"	ARD1	18.7643
PHENYLALANINE METABOLISM	"ARD1 homolog, N-acetyltransferase (S. cerevisiae) "	ARD1	18.7643
GLYCEROPHOSPHOLIPID METABOLISM	"ARD1 homolog, N-acetyltransferase (S. cerevisiae)"	ARD1	18.7643
ALKALOID BIOSYNTHESIS II	"ARD1 homolog, N-acetyltransferase (S. cerevisiae) "	ARD1	18.7643
BUTANOATE METABOLISM	"ARD1 homolog, N-acetyltransferase (S. cerevisiae) "	ARD1	18.7643
LIMONENE AND PINENE DEGRADATION	"ARD1 homolog, N-acetyltransferase (S. cerevisiae) "	ARD1	18.7643
Downregulated of MTA-3 in ER(-)ve Breast Tumors	glyceraldehyde-3-phosphate dehydrogenase	GAPD	18.7643
	"aldolase A, fructose-bisphosphate "	ALDOA	15.4024
	heat shock 27kDa protein 1	HSPB1	16.3071
	metastasis associated 1	MTA1	7.81847
Role of Ran in mitotic spindle regulation	RAN binding protein 1	RANBP1	9.38216
p38 MAPK Signaling Pathway	heat shock 27kDa protein 1	HSPB1	16.3071
Stress Induction of HSP Regulation	heat shock 27kDa protein 1	HSPB1	16.3071
PROTEASOME	proteasome (prosome, macropain) 26S subunit, non-ATPase, 8	PSMD8	11.4671
	proteasome (prosome, macropain) subunit, alpha type, 7	PSMA7	5.31656
	proteasome (prosome, macropain) subunit, alpha type, 1	PSMA1	7.19299
	proteasome (prosome, macropain) subunit, beta type, 6	PSMB6	5.47293

## Sheet: 77Common Genes
Table 1c	Table 1c
Pathways (For the 77 Common Genes KEGG/BIOCARTA)	No. of Genes	%	Gene Name	Gene Symbol	FC(NBr/MCF7)	P-value	FC(NB/ZR75-1)	P-value
FATTY ACID BIOSYNTHESIS INSULIN SIGNALING	1	0.013	fatty acid synthase	FASN	5.27248	0.000393	10.5549	0
OXIDATIVE PHOSPHORYLATION	10	0.12987	"NADH dehydrogenase (ubiquinone) Fe-S protein 3, 30kDa (NADH-coenzyme Q reductase)"	NDUFS3	24.4643	1e-06	14.0732	0.00102667
			"NADH dehydrogenase (ubiquinone) 1 alpha subcomplex, 3, 9kDa"	NDUFA3	21.0899	7.66667e-06	56.293	0
			"NADH dehydrogenase (ubiquinone) 1 alpha subcomplex, 4, 9kDa"	NDUFA4	5.06158	0	9.17367	0
			cytochrome c oxidase subunit 8A (ubiquitous)	COX8A	5.20218	1.66667e-05	12.2489	0
			cytochrome c oxidase subunit Vic	COX6C	38.8054	0	10.9459	0
			"NADH dehydrogenase (ubiquinone) 1 alpha subcomplex, 11, 14.7kDa"	NDUFA11	6.18637	0.000436667	9.38216	1.13333e-05
			low molecular mass ubiquinone-binding protein	UQCRQ	5.48337	7e-06	13.8126	0
			ubiquinol-cytochrome c reductase complex 7.2kDa protein	UCRC	8.60468	0	7.19299	3.33333e-06
			cytochrome c oxidase subunit Vib polypeptide 1 (ubiquitous)	COX6B1	37.54	0	21.1099	0
			"ATP synthase, H+ transporting, mitochondrial F1 complex, delta subunit"	ATP5D	17.2937	0	6.25478	0.0102613
TOLL-LIKE RECEPTOR SIGNALING PATHWAY	1	0.012987	"nuclear factor of kappa light polypeptide gene enhancer in B-cells inhibitor, alpha"	NFKBIA	-36.3523	0	-29.4175	0
GLYCOLYSIS / GLUCONEOGENESIS	3	0.038961	phosphoglycerate mutase 1 (brain)	PGAM1	5.06158	0.000113	5.00382	0.000607667
			glyceraldehyde-3-phosphate dehydrogenase	GAPDH	11.3749	0	18.73	0
			phosphoglycerate kinase 1	PGK1	12.3727	0	5.73354	0.00269267
FOCAL ADHESION	2	0.025974	"protein phosphatase 1, catalytic subunit, alpha isoform"	PPP1CA	13.0757	2e-06	30.492	0
			cyclin D1 (PRAD1: parathyroid adenomatosis 1)	CCND1	13.4975	0.000663333	7.81847	0.027574
MAPK SIGNALING PATHWAY	1	0.012987	heat shock 27kDa protein 1	HSPB1	12.1719	0	16.3071	0
RIBOSOME	1	0.012987	ribosomal protein S16	RPS16	-23.708	0	7.51	0
PROTEASOME	1	0.012987	"proteasome (prosome, macropain) subunit, alpha type, 7"	PSMA7	6.24261	0	5.31656	0
BIOSYNTHESIS OF STEROIDS	1	0.012987	mevalonate (diphospho) decarboxylase	MVD	10.9667	0.00250433	7.81847	0.027574
"PURINE METABOLISM ,PYRIMIDINE METABOLISM "	1	0.012987	"non-metastatic cells 3, protein expressed in"	NME3	16.0283	0.000141667	50.0382	0
CYTOKINE-CYTOKINE RECEPTOR INTERACTION	1		chemokine (C-X-C motif) ligand 3	CXCL3	-18.2891	0	-34.5336	0
REGULATION OF ACTIN CYTOSKELETON	3	0.038961	"actin related protein 2/3 complex, subunit 1B, 41kDa"	ARPC1B	16.0283	0.000141667	10.9459	0.00541567
			cofilin 1 (non-muscle)	CFL1	6.32697	0.003978	15.6369	6.66667e-07
			"protein phosphatase 1, catalytic subunit, alpha isoform"	PPP1CA	13.0757	2e-06	30.492	0
FATTY ACID METABOLISM	1	0.012987	"dodecenoyl-Coenzyme A delta isomerase (3,2 trans-enoyl-Coenzyme A isomerase)"	DCI	8.43596	0.0115307	9.38216	0.0122893
MECHANISM OF PROTEIN IMPORT INTO THE NUCLEUS (BIOCARTA)	1	0.012987	nuclear transport factor 2	NUTF2	10.9667	0.00250433	7.81847	0.027574
HIV-I Nef:negative effector of Fas and TNF (biocarta)	2	0.025974	lamin A/C	LMNA	-9.72029	0	-6.55499	1.53333e-05
			"nuclear factor of kappa light polypeptide gene enhancer in B-cells inhibitor, alpha "	NFKBIA	-36.3523	0	-29.4175	0
The 4-1BB-dependent immune response (biocarta)	1	0.012987	"nuclear factor of kappa light polypeptide gene enhancer in B-cells inhibitor, alph"	NFKBIA	-36.3523	0	-29.4175	0
Hypoxia-Inducible Factor in the Cardiovascular System (BIOCARTA)	1	0.012987	procollagen-proline	P4HB	13.2866	0	5.47293	0.000773667
Rac 1 cell motility signaling pathway (BIOCARTA)	1	0.012987	cofilin 1 (non-muscle)	CFL1	6.32697	0.003978	15.6369	6.66667e-07
Rho cell motility signaling pathway (BIOCARTA)	1	0.012987	cofilin 1 (non-muscle)	CFL1	6.32697	0.003978	15.6369	6.66667e-07
SUMOylation as a mechanism to modulate CtBP-dependent gene responses (BIOCARTA)	1	0.012987	SMT3 suppressor of mif two 3 homolog 1 (yeast)	SUMO1	11.8103	0.00190833	9.38216	0.0122893
