# Supplementary material for: An integrated analysis of genes and pathways exhibiting metabolic differences between estrogen receptor positive breast cancer cells
Source: BMC Cancer. 2007 Sep 20;7:181. doi: 10.1186/1471-2407-7-181 (PMC2148057; doi:10.1186/1471-2407-7-181)
Supplement: Additional file 2 — The localization of common genes in the chromosomes for the breast cancer cell lines, MCF-7 and ZR75-1. [file 1471-2407-7-181-S2.xls]

## Sheet: Sheet1
Table 2	66 Up-regulated Genes
	Chr	Description	Gene symbol	FC(MCF-7)	FC(ZR75-1)	# of Genes	p ARM	q ARM
	1	palmitoyl-protein thioesterase 1 (ceroid-palmitoyl-palmitoyl...	PPT1	8.44	20.33	4	2	2
		prostin 1	DPM3	9.27956	14.0732
		mitochondrial ribosomal protein L24	MRPL24	16.8719	18.7643
		NADH dehydrogenase (ubiquinone) 1 alpha subcomplex, 4, 9kDa...	NDUFA4	5.06	9.17367
	2	prothymosin, alpha (gene sequence 28)	PTMA	5.39901	11.8841	2		2
		ubiquitin-like 1 (sentrin)	SUMO1	11.8103	9.38216
	4	hect domain and RLD 5	HERC5	11.8103	17.2006	1		1
	5	ATOX1 : metal transport protein	ATOX1	51.4594	50.0382	4		4
		ubiquinol-cytochrome c reductase, complex III subunit VII, 9	UQCRQ	5.48337	13.8126
		nucleolar protein family A, member 2 (H/ACA small nucleolar RNPs)	NOLA2	24.4643	9.38216
		HIG1 domain family, member 2A	HIGD2A	13.4975	6.25478
	6	prefoldin subunit 6	PFDN6	6.74877	9.38216	3	3
		prostate epithelium-specific Ets transcription factor	SPDEF	10.6855	7.81847
		zinc finger and BTB domain containing 12	ZBTB12	7.6	9.4
	7	heat shock 27kDa protein 1	HSPB1	12.1719	16.3071	5	1	4
		NADH-ubiquinone oxidoreductase MLRQ subunit	NDUFA4	5.06158	9.17367
		maternal G10 transcript	BUD31	7.6	9.4
		actin related protein 2/3 complex, subunit 1B, 41kDa	ARPC1B	16.0283	10.9459
		rhomboid, veinlet-like 7 (Drosophila)	RHBDD2	9.27956	7.81847
	8	cytochrome c oxidase subunit VIc preprotein	COX6C	38.8054	10.9459	3		3
		retinoic acid induced gene E	LY6E	31.7755	6.25478
		kinesin family member C2	KIFC2	5.48337	33.6194
	10	phosphoglycerate mutase A, nonmuscle form	PGAM1	5.06158	5.00382	2		2
		chromosome 10 open reading frame 119	C10orf119	6.74877	7.81847
	11	parathyroid adenomatosis 1	CCND1	13.4975	7.81847	7	2	5
		cofilin 1 (non-muscle)	CFL1	6.32697	15.6369
		cytochrome c oxidase subunit VIII	COX8A	5.20218	12.2489
		NADH dehydrogenase (ubiquinone) Fe-S protein 3	NDUFS3	24.4643	14.0732
		serine/threonine protein phosphatase PP1-alpha 1 catalytic subunit	PPP1CA	13.0757	30.492
		serologically defined colon cancer antigen 28	STARD10	37.54	22.6736
		chromosome 11 open reading frame 31	C11orf31	6.18637	6.25478
	12	glyceraldehyde-3-phosphate dehydrogenase	GAPDH	11.4	18.8	3	1	2
		transmembrane protein 106C	TMEM106C	21.0899	12.5096
		chromosome 12 open reading frame 62	C12orf62	16.9	15.6
	13	kelch repeat and BTB (POZ) domain containing 6	KBTBD6	9.27956	12.5096	1		1
	14	mitochondrial proteolipid 68MP homolog	C14orf2	47.2414	7.03662	1		1
	15	transmembrane emp24 protein transport domain containing 3	TMED3	22.7771	20.328	1		1
	16	p22-phox	CYBA	13.0757	61.7659	8	3	5
		dodecenoyl-Coenzyme A delta isomerase	DCI	8.43596	9.38216
		mevalonate (diphospho) decarboxylase	MVD	10.9667	7.81847
		non-metastatic cells 3, protein expressed in	NME3	16.0283	50.0382
		placental protein 15	NUTF2	10.9667	7.81847
		host cell factor C1 regulator 1 (XPO1 dependent)	HCFC1R1	18.5591	32.8376
		mitochondrial ribosomal protein S34	MRPS34	6.74877	21.8917
		hypothetical protein BC017488	LOC124446	6.74877	14.0732
	17	fatty acid synthase	FASN	5.27248	10.5549	5	2	3
		v-erb-a avian erythroblastic leukemia viral oncogene homolog...	P4HB	13.2866	5.47293
		mammalian chromatin remodeling complex BRG1-associated factor...	SMARCD2	32.9002	9.38216
		kidney dicarbonyl reductase	DCXR	12.6539	12.5096
		trafficking protein particle complex 1	TRAPPC1	6.74877	10.9459
	19	mitochondrial ATP synthase, delta subunit	ATP5D	17.2937	6.25478	8	5	3
		human cytochrome oxidase subunit VIb	COX6B1	37.54	21.1099
		NADH dehydrogenase (ubiquinone) 1 alpha subcomplex, 3, 9kDa	NDUFA3	21.0899	56.293
		U6 snRNA-associated Sm-like protein	LSM4	7.59236	9.38216
		spermatogenesis cell proliferation related protein	ALKBH7	7.31117	5.73354
		papillomavirus L2 interacting nuclear protein 1	GADD45GIP1	7.59236	9.38216
		Josephin domain containing 2	JOSD2	10.9667	9.38216
		NADH-ubiquinone oxidoreductase subunit B14.7	NDUFA11	6.18637	9.38216
	20	mitochondrial ATPase	ATP5E	7.18085	5.60641	5		5
		proteasome subunit XAPC7	PSMA7	6.24261	5.31656
		SCAN-related protein RAZ1	SCAND1	21.9335	28.1465
		chromosome 20 open reading frame 149	C20orf149	21.9335	35.965
		COMM domain containing 7	COMMD7	9.27956	9.38216
	22	D-dopachrome tautomerase	DDT	5.62397	8.3397	2	2
		ubiquinol-cytochrome c reductase complex (7.2 kD)	UCRC	8.60468	7.19299
	X	phosphoglycerate kinase 1	PGK1	12.3727	5.73354	1		1
		Total Genes				66	21	45
	9 down-regulated genes
	Chr	Description	Gene Symbol	FC(MCF-7)	FC(ZR75-1)	# of Genes	p ARM	q ARM
	1	progeria 1 (Hutchinson-Gilford type)	LMNA	-9.72029	-6.55499	2	1	1
		similar to myosin XV [Homo sapiens]	LOC440551	-28.4496	-5.11609
	4	melanoma growth stimulatory activity gamma	CXCL3	-18.2891	-34.5336	1		1
	5	pterin-4 alpha-carbinolamine dehydratase/dimerization cofactor...	PCBD2	-6.81606	-7.35438	1		1
	6	TCP1 : tailless complex polypeptide 1	TCP1	-5.08029	-9.59267	1		1
	8	CCAAT/enhancer binding protein (C/EBP), delta	CEBPD	-75.8657	-10.2322	1	1
	12	type II mesothelial keratin K7	KRT7	-24.1032	-9.75255	1		1
	14	nuclear factor of kappa light polypeptide gene enhancer in B...	NFKBIA	-36.3523	-29.4175	1	1
	17	eukaryotic translation initiation factor 1	EIF1	-52.1577	-7.03463	1		1
		Total Genes				9	3	6
	2 oppositely expressed genes
	Chr	Gene Name	Gene Symbol	FC(MCF-7)	FC(ZR75-1)	# of Genes	p ARM	q ARM
	7	coiled-coil-helix-coiled-coil-helix domain containing 2	CHCHD2	-24.9	16.5	1		1
	19	40S ribosomal protein S16	RPS16	-23.7	7.5	1		1
